# Supplementary material for: Genetic Cause of Hybrid Lethality Observed in Reciprocal Interspecific Crosses between Nicotiana simulans and N. tabacum
Source: Int J Mol Sci. 2024 Jan 19;25(2):1226. doi: 10.3390/ijms25021226 (PMC10817076; doi:10.3390/ijms25021226)
Supplement: Supplementary file 1 [file ijms-25-01226-s001.zip › Supplementary Table.xlsx]

## Sheet: Sheet1
Table S1. DNA markers developed based on the v1.0.1 genome of N. benthamiana in the present study.
Marker type	Marker	Forward primer sequence (5'-3')	Reverse primer sequence (5'-3')	Restriction enzyme	Product size (bp)
					N. benthamiana	N. debneyi	N. fragrans
STS	Nb45	ATCTCCCCGAAGTGCCTTTG	AATCAACGGCCAGGACTCAG	–	733	747	747
CAPS	Nb45-CAPS	TGGGGTTGTTCCCATGGAAG	GATCATCCTCCACGACACTC	RsaI	279	201+78	279
STS	Nb48	AGTCCAAGCTCGTATCACGG	AAGGTCCGTGATCATCGTCG	–	812	813	813
CAPS	Nb48-CAPS	AGTCCAAGCTCGTATCACGG	GCTTCATCGTGCCATACACTC	AvaII	425+345	771	426+345
STS	Nb49	AAGTCTTTGACGACGGGGTC	GATCGCTGTCGGGAAGTAGG	–	790	789	790
CAPS	Nb49-CAPS	AAGTCTTTGACGACGGGGTC	CCGAGCTTGGCGATTTGGAG	EcoRI	316+184	315+184	500
